# Supplementary material for: Unearthing new genomic markers of drug response by improved measurement of discriminative power
Source: BMC Med Genomics. 2018 Feb 6;11:10. doi: 10.1186/s12920-018-0336-z (PMC5801688; doi:10.1186/s12920-018-0336-z)
Supplement: Supplementary file 1 — Number of training cell lines (nTrain), prevalence of gene mutation, p-values, number of test set cell lines (nTest) and MCC on the test set (MCC.tst) for each significant drug-gene association from the consensus method evaluated on the test set. (XLS 55 kb) [file 12920_2018_336_MOESM1_ESM.xls]

## Sheet: results.test.127.noWT1.A
drugid	drug	gene	nTrain	prevalence	TP	TN	FP	FN	chi2	p.chi2	p.MANOVA	nTest	MCC.tst
1047	Nutlin-3a	TP53	475	0.665263	278	108	38	51	155.253	1.23e-35	1.89e-35	188	0.572247
1015	CI-1040	BRAF	430	0.0790698	21	273	13	123	13.2528	0.000272177	7.19e-09	230	0.363539
1036	PLX4720	BRAF	447	0.082774	25	327	12	83	41.4788	1.19e-10	1.39e-22	215	0.359903
1061	SB590885	BRAF	454	0.0969163	29	317	15	93	37.7823	7.91e-10	1.68e-28	189	0.271578
1060	PD-0325901	BRAF	468	0.0982906	31	302	15	120	28.8013	8.02e-08	9.13e-18	188	0.245468
119	Lapatinib	ERBB2	277	0.0108303	3	261	0	13	49.4733	2.01e-12	2.37e-08	77	0.24267
1014	RDEA119	BRAF	468	0.0982906	31	310	15	112	32.6214	1.12e-08	6.09e-16	188	0.239443
1054	PD-0332991	CDKN2A	444	0.441441	132	151	64	97	34.9432	3.39e-09	1.41e-11	191	0.239247
11	Paclitaxel	NOTCH1	288	0.0277778	7	169	1	111	7.36551	0.00664866	0.00518046	74	0.23267
1015	CI-1040	CDKN2A	430	0.453488	116	136	79	99	12.846	0.000338193	0.000325552	230	0.222165
1050	ZM-447439	NOTCH1	475	0.0189474	7	351	2	115	13.0428	0.000304451	0.000334453	169	0.211593
62	BMS-536924	CDKN2A	289	0.359862	65	112	39	73	14.1655	0.000167411	2.32e-06	73	0.210767
51	Dasatinib	BCR_ABL	284	0.0105634	3	277	0	4	119.982	6.38e-28	1.37e-10	77	0.207674
1014	RDEA119	CDKN2A	468	0.446581	114	151	95	108	7.65563	0.00565953	0.00667709	188	0.202637
1032	BIBW2992	ERBB2	457	0.0371991	12	338	5	102	19.6469	9.32e-06	1.06e-05	208	0.198746
185	OSI-906	PTEN	338	0.136095	30	175	16	117	10.2269	0.00138406	0.00144714	332	0.193766
1047	Nutlin-3a	RB1	475	0.0989474	29	262	18	166	9.19097	0.00243212	0.000665712	188	0.178735
1062	AZD6244	BRAF	444	0.0900901	27	292	13	112	26.778	2.28e-07	5.4e-11	191	0.178343
1060	PD-0325901	KRAS	468	0.166667	47	241	31	149	12.9852	0.000313967	2.09e-05	188	0.168961
1054	PD-0332991	RB1	444	0.0990991	33	279	11	121	35.0399	3.23e-09	1.81e-10	191	0.168783
1008	Methotrexate	NOTCH1	430	0.0209302	6	323	3	98	9.04683	0.0026315	0.00482966	234	0.16683
1053	MK-2206	PTEN	444	0.141892	38	225	25	156	8.24673	0.00408255	0.00461501	191	0.166681
38	AZD-0530	CDKN2A	302	0.357616	66	114	42	80	10.973	0.000924489	3.26e-08	62	0.166438
5	Sunitinib	CDKN2A	287	0.355401	61	113	41	72	11.5332	0.000683636	0.00411428	74	0.166187
52	GNF-2	BCR_ABL	285	0.0105263	3	276	0	6	92.9787	5.29e-22	1.61e-20	76	0.164924
1014	RDEA119	KRAS	468	0.166667	49	224	29	166	10.7392	0.00104891	0.000202889	188	0.162315
5	Sunitinib	FLT3	287	0.00696864	2	260	0	25	19.3944	1.06e-05	0.00452851	74	0.162221
59	WZ-1-84	CDKN2A	285	0.357895	62	113	40	70	13.3742	0.000255114	6.61e-05	76	0.151186
153	Midostaurin	CDKN2A	319	0.529781	101	87	68	63	10.0379	0.00153355	0.00616131	358	0.14929
1004	Vinblastine	NOTCH1	430	0.0209302	7	278	2	143	7.44579	0.0063585	0.00109764	234	0.147237
1015	CI-1040	MYCL1	430	0.0139535	5	340	1	84	14.5442	0.00013691	0.00162721	230	0.146099
51	Dasatinib	CDKN2A	284	0.355634	69	127	32	56	37.5689	8.82e-10	3.04e-14	77	0.144065
1022	AZD7762	NOTCH1	457	0.0196937	7	306	2	142	8.52609	0.0035009	0.00266162	208	0.143074
1015	CI-1040	NRAS	430	0.0581395	15	294	10	111	12.0742	0.000511253	4.09e-05	230	0.142407
83	JW-7-52-1	MYCN	287	0.0662021	15	178	4	90	15.7383	7.27e-05	0.00710963	75	0.14045
1037	BX-795	ERBB2	475	0.0378947	11	321	7	136	7.96556	0.00476757	0.00120818	186	0.138066
104	Bortezomib	CDKN2A	297	0.350168	73	114	31	79	23.1566	1.49e-06	0.000145081	60	0.136626
1	Erlotinib	SMAD4	274	0.0255474	5	211	2	56	10.0336	0.00153713	6.88e-05	55	0.133631
56	WH-4-023	BCR_ABL	288	0.0104167	3	278	0	7	84.2779	4.3e-20	1.96e-12	73	0.133398
1016	Temsirolimus	APC	430	0.0604651	18	304	8	100	24.2707	8.37e-07	4.7e-08	234	0.130996
37	PF-02341066	CDKN2A	299	0.351171	62	118	43	76	10.8257	0.001001	0.00231362	65	0.129641
1036	PLX4720	ERBB2	447	0.0380313	15	282	2	148	20.4434	6.14e-06	0.00338971	215	0.128393
9	MG-132	CDKN2A	290	0.351724	59	123	43	65	14.6275	0.000130991	7.18e-05	69	0.121578
1016	Temsirolimus	KRAS	430	0.167442	44	227	28	131	14.9317	0.000111475	0.000320657	234	0.116536
173	FH535	BRAF	338	0.12426	27	178	15	118	8.95476	0.00276748	0.000841227	332	0.11011
1004	Vinblastine	APC	430	0.0604651	16	274	10	130	9.39012	0.00218158	0.000865747	234	0.10788
32	VX-680	BCR_ABL	284	0.0105634	3	211	0	70	8.76381	0.00307267	5.75e-05	77	0.107486
32	VX-680	CDKN2A	284	0.355634	57	115	44	68	9.81455	0.00173137	0.000138886	77	0.106263
1049	PD-173074	KRAS	474	0.162447	48	226	29	171	9.62933	0.00191495	0.00263148	189	0.104832
1059	AZD8055	APC	468	0.0576923	15	308	12	133	7.58919	0.00587194	0.00473272	188	0.098457
1009	ATRA	APC	430	0.0604651	18	246	8	158	9.16728	0.00246381	0.000661663	234	0.0973012
1011	ABT-263	NOTCH1	475	0.0189474	7	373	2	93	17.7606	2.51e-05	2.02e-08	188	0.0971412
199	Pazopanib	APC	338	0.056213	12	213	7	106	7.06874	0.00784402	0.00453989	332	0.0962223
1054	PD-0332991	APC	444	0.0563063	17	258	8	161	8.59192	0.00337658	0.00486014	191	0.0930556
1024	CEP-701	ERBB2	457	0.0371991	14	296	3	144	17.8198	2.43e-05	0.000109434	208	0.0896802
1032	BIBW2992	EGFR	457	0.0437637	13	285	7	152	7.56963	0.00593599	3.96e-05	208	0.0894209
1032	BIBW2992	SMAD4	457	0.0568928	16	281	10	150	7.57789	0.00590887	0.000612554	208	0.0894209
1062	AZD6244	CDKN2A	444	0.441441	116	146	80	102	14.2792	0.000157598	0.000451043	191	0.0882295
1001	AICAR	MYC	506	0.0731225	25	283	12	186	10.9875	0.000917265	0.00191425	159	0.0870869
1046	681640	CDH1	447	0.01566	6	301	1	139	9.20986	0.00240715	0.00364154	195	0.0862821
156	AZD6482	KRAS	319	0.169279	32	173	22	92	11.3711	0.000745943	0.00274686	358	0.0812983
1033	GDC-0449	EWS_FLI1	457	0.0306346	10	325	4	118	13.5034	0.000238132	0.000107151	208	0.0795856
1049	PD-173074	FGFR2	474	0.00421941	2	431	0	41	20.1315	7.23e-06	1.98e-06	189	0.0789699
1005	Cisplatin	EWS_FLI1	430	0.0325581	10	331	4	85	20.464	6.08e-06	8.18e-05	234	0.0785463
1017	AZD-2281	EWS_FLI1	458	0.0305677	10	367	4	77	25.8022	3.78e-07	8.96e-27	207	0.0771396
1014	RDEA119	EWS_FLI1	468	0.0299145	13	307	1	147	22.0779	2.62e-06	0.00106153	188	0.0708295
1006	Cytarabine	EWS_FLI1	430	0.0325581	10	304	4	112	13.201	0.000279801	0.000205458	234	0.0701558
1060	PD-0325901	EWS_FLI1	468	0.0299145	14	291	0	163	23.7267	1.11e-06	0.00140443	188	0.0693357
1017	AZD-2281	TP53	458	0.670306	184	83	123	68	9.08212	0.00258121	0.00195485	207	0.068435
1012	Vorinostat	MYCN	457	0.0350109	13	323	3	118	22.4213	2.19e-06	0.00332662	208	0.0682121
1003	Camptothecin	EWS_FLI1	430	0.0325581	13	317	1	99	33.5341	7e-09	3.96e-07	234	0.0672141
119	Lapatinib	CCND1	277	0.032491	6	208	3	60	9.40629	0.00216242	7.22e-06	77	0.0663909
1047	Nutlin-3a	BRAF	475	0.103158	28	303	21	123	16.1964	5.71e-05	1.6e-07	188	0.0622532
1032	BIBW2992	CCND1	457	0.0503282	15	305	8	129	12.7507	0.000355875	6.53e-05	208	0.0615937
1003	Camptothecin	APC	430	0.0604651	19	254	7	150	13.2328	0.000275098	0.000114366	234	0.0615587
1011	ABT-263	BCR_ABL	475	0.00631579	3	365	0	107	10.0178	0.00155033	0.00662777	188	0.0576125
1046	681640	MDM2	447	0.0201342	7	289	2	149	7.43278	0.00640462	0.00393853	195	0.0541438
1015	CI-1040	PIK3CA	430	0.104651	26	256	19	129	10.2959	0.00133329	0.00627086	230	0.0514854
1023	GW 441756	PIK3CA	457	0.105033	30	261	18	148	12.5094	0.000404911	0.00312847	208	0.0504048
1030	KU-55933	KRAS	443	0.167043	43	222	31	147	8.40037	0.00375144	0.00381804	218	0.0493516
29	AZ628	BRAF	292	0.0753425	15	233	7	37	41.2476	1.34e-10	3.37e-15	65	0.0482799
171	AKT inhibitor VIII	PIK3CA	319	0.137931	28	171	16	104	10.4235	0.00124425	0.00100307	358	0.0446776
11	Paclitaxel	CDKN2A	288	0.357639	62	107	41	78	8.61192	0.0033397	0.000261742	74	0.0444262
1037	BX-795	APC	475	0.0589474	18	296	10	151	10.6977	0.00107267	8.53e-05	186	0.0432577
56	WH-4-023	CDKN2A	288	0.357639	62	123	41	62	19.2101	1.17e-05	2.46e-11	73	0.0422333
1012	Vorinostat	EWS_FLI1	457	0.0306346	11	308	3	135	14.4403	0.000144669	0.000474989	208	0.0401286
154	CHIR-99021	PIK3CA	319	0.137931	31	156	13	119	11.2501	0.000796202	0.00699373	358	0.0374111
1032	BIBW2992	BRCA2	457	0.00875274	3	357	1	96	6.76471	0.00929782	0.00639127	208	0.0352142
1030	KU-55933	APC	443	0.0586907	19	269	7	148	14.7205	0.00012468	0.00157058	218	0.0345323
1062	AZD6244	EWS_FLI1	444	0.0315315	9	311	5	119	8.85753	0.00291882	0.00101131	191	0.0343633
1047	Nutlin-3a	CCND1	475	0.0484211	18	290	5	162	16.7344	4.3e-05	0.0012496	188	0.0338583
86	A-443654	CDKN2A	285	0.357895	63	101	39	82	7.53434	0.0060534	0.00554871	76	0.031497
1005	Cisplatin	APC	430	0.0604651	16	260	10	144	7.0108	0.00810193	0.00142337	234	0.0312772
199	Pazopanib	SMARCB1	338	0.00295858	1	307	0	30	9.93261	0.00162376	0.00606061	332	0.0256792
62	BMS-536924	KRAS	289	0.0726644	15	156	6	112	6.94412	0.00840953	0.00784089	73	0.0248225
127	GSK269962A	CDKN2A	288	0.368056	61	111	45	71	9.27068	0.00232851	0.00184179	71	0.0236113
1010	Gefitinib	KDM6A	430	0.0232558	7	311	3	109	9.62	0.0019247	0.00199231	234	0.014383
1009	ATRA	NOTCH1	430	0.0209302	8	312	1	109	17.6571	2.65e-05	0.0027822	234	0.0131367
1057	NVP-BEZ235	APC	468	0.0576923	17	322	10	119	15.9759	6.42e-05	3.95e-05	188	0.00930776
1057	NVP-BEZ235	MYCN	468	0.0405983	14	286	5	163	10.8315	0.000997876	0.00210087	188	0.00930776
184	BMS-754807	ERBB2	338	0.0384615	8	240	5	85	7.84736	0.00508951	0.00406321	332	0.00778122
1023	GW 441756	FAM123B	457	0.00437637	2	356	0	99	7.08049	0.00779276	0.00517693	208	-0.00189521
182	Obatoclax Mesylate	BRAF	338	0.12426	25	190	17	106	8.71343	0.00315875	0.000133786	332	-0.00341555
1	Erlotinib	CCND1	274	0.0328467	6	197	3	68	7.42469	0.0064335	0.00471557	55	-0.00353253
171	AKT inhibitor VIII	TP53	319	0.661442	123	64	88	44	8.82357	0.00297364	0.00764278	358	-0.0053142
158	PF-562271	ERBB2	319	0.0407524	11	208	2	98	15.3322	9.02e-05	0.00535717	358	-0.0133333
150	Bicalutamide	CDH1	338	0.0207101	5	250	2	81	7.968	0.00476114	0.00733562	332	-0.019774
1011	ABT-263	FLT3	475	0.00631579	3	376	0	96	11.4664	0.000708674	0.000699639	188	-0.0249624
1058	GDC0941	KRAS	468	0.166667	46	232	32	158	9.00963	0.00268561	0.00153435	186	-0.0271471
1032	BIBW2992	KDM6A	457	0.0284464	8	340	5	104	9.91741	0.00163723	0.00354296	208	-0.0296123
55	A-770041	CDKN2A	289	0.359862	62	107	42	78	8.1197	0.00437869	0.000109981	73	-0.0321214
1062	AZD6244	BCR_ABL	444	0.00675676	3	349	0	92	11.096	0.000865129	0.00452869	191	-0.0343633
197	Bryostatin 1	KDM5C	338	0.00591716	2	278	0	58	9.32183	0.0022644	0.00300378	332	-0.0402399
204	Tipifarnib	CDK4	338	0.0147929	5	225	0	108	10.1052	0.00147849	0.0037465	332	-0.0411799
1062	AZD6244	KRAS	444	0.15991	42	235	29	138	12.1484	0.000491296	0.000637262	191	-0.0455244
1004	Vinblastine	EWS_FLI1	430	0.0325581	12	267	2	149	14.3966	0.000148069	0.000104506	234	-0.0503991
38	AZD-0530	NRAS	302	0.0728477	17	159	5	121	9.53486	0.00201606	3.14e-05	62	-0.0534951
1037	BX-795	KRAS	475	0.164211	52	256	26	141	26.2239	3.04e-07	0.000815151	186	-0.0537576
207	AS601245	CDK4	338	0.0147929	5	234	0	99	11.4189	0.000727	0.00418445	332	-0.0540724
1031	Elesclomol	EWS_FLI1	430	0.0325581	9	287	5	129	6.88165	0.0087085	0.00533779	234	-0.0606525
1019	Bosutinib	KRAS	460	0.165217	44	228	32	156	7.69965	0.00552317	0.00108574	205	-0.0614141
1017	AZD-2281	ALK	458	0.00436681	2	365	0	91	7.88389	0.00498771	0.00834002	207	-0.0629297
51	Dasatinib	SMAD4	284	0.0246479	6	190	1	87	9.14284	0.00249694	0.0011581	77	-0.0633583
51	Dasatinib	MYCN	284	0.0669014	17	155	2	110	16.4987	4.87e-05	0.00686466	77	-0.0683897
119	Lapatinib	SMAD4	277	0.0252708	6	211	1	59	15.4947	8.27e-05	9.52e-06	77	-0.07719
185	OSI-906	CCND3	338	0.00591716	2	276	0	60	8.95622	0.00276526	0.000173018	332	-0.0802312
1050	ZM-447439	APC	475	0.0589474	19	305	9	142	15.317	9.09e-05	0.00141136	169	-0.0806265
1058	GDC0941	APC	468	0.0576923	19	305	8	136	17.9496	2.27e-05	0.000181669	186	-0.0876135
1	Erlotinib	CDKN2A	274	0.357664	66	119	32	57	31.1003	2.45e-08	9.82e-08	55	-0.0941185
59	WZ-1-84	SMAD4	285	0.0245614	5	213	2	65	8.50724	0.00353736	1.42e-05	76	-0.109545
87	GW843682X	MLH1	287	0.0243902	6	186	1	94	8.17873	0.00423844	0.00308861	75	-0.114708
37	PF-02341066	FBXW7	299	0.0334448	7	212	3	77	8.9941	0.00270852	0.00500908	65	-0.135015
88	MS-275	FBXW7	292	0.0376712	9	164	2	117	6.96704	0.00830247	1.7e-05	65	-0.174756
1007	Docetaxel	KRAS	459	0.163399	44	242	31	142	12.2447	0.000466579	0.00461244	205	-0.218881
52	GNF-2	CDKN2A	285	0.357895	60	110	42	73	9.4326	0.00213162	5.54e-05	76	-0.227617
55	A-770041	NRAS	289	0.0657439	13	174	6	96	8.162	0.00427772	0.00448426	73	-0.261429
