# Supplementary material for: Unearthing new genomic markers of drug response by improved measurement of discriminative power
Source: BMC Med Genomics. 2018 Feb 6;11:10. doi: 10.1186/s12920-018-0336-z (PMC5801688; doi:10.1186/s12920-018-0336-z)
Supplement: Supplementary file 2 — Number of training cell lines (nTrain), prevalence of gene mutation, p-values, number of test set cell lines (nTest) and MCC on the test set (MCC.tst) for each significant drug-gene association from the chi-squared test evaluated on the test set. (XLS 67 kb) [file 12920_2018_336_MOESM2_ESM.xls]

## Sheet: results.test.127.noWT1.B
drugid	drug	gene	nTrain	prevalence	TP	TN	FP	FN	chi2	p.chi2	p.MANOVA	nTest	MCC.tst
1016	Temsirolimus	CDKN2A	430	0.453488	116	126	79	109	7.33594	0.00675894	0.111012	234	0.302999
1026	17-AAG	CDKN2A	445	0.447191	119	134	80	112	8.97435	0.00273795	0.00843942	218	0.293321
184	BMS-754807	EWS_FLI1	338	0.00887574	3	272	0	63	12.4744	0.000412577	0.0111376	332	0.25386
1060	PD-0325901	RB1	468	0.0961538	28	267	17	156	10.9489	0.00093658	0.0298277	188	0.247025
83	JW-7-52-1	CDKN2A	287	0.358885	65	108	38	76	12.5596	0.000394178	0.0126005	75	0.246183
41	S-Trityl-L-cysteine	NOTCH1	284	0.0211268	5	198	1	80	8.33553	0.00388772	0.390498	77	0.234328
60	BI-2536	NOTCH1	287	0.0278746	7	182	1	97	9.35958	0.00221823	0.0596461	75	0.234212
5	Sunitinib	NOTCH1	287	0.0243902	6	186	1	94	8.17873	0.00423844	0.379778	74	0.23267
1019	Bosutinib	CDKN2A	460	0.447826	120	145	86	109	10.7055	0.00106816	0.0119248	205	0.229637
62	BMS-536924	CDKN2a.p14.	289	0.32526	60	117	34	78	14.4359	0.00014501	0.266219	73	0.228288
1026	17-AAG	CDKN2a.p14.	445	0.388764	101	151	72	121	8.16789	0.00426385	0.609284	218	0.220794
1054	PD-0332991	CDKN2a.p14.	444	0.373874	107	163	59	115	22.1673	2.5e-06	0.14959	191	0.219359
32	VX-680	NOTCH1	284	0.0246479	6	188	1	89	8.80615	0.00300216	0.12794	77	0.219345
1037	BX-795	CDKN2A	475	0.448421	118	154	95	108	9.46842	0.00209039	0.18402	186	0.217709
5	Sunitinib	CDKN2a.p14.	287	0.320557	56	119	36	76	12.0642	0.000514007	0.165851	74	0.210189
83	JW-7-52-1	CDKN2a.p14.	287	0.324042	61	116	32	78	16.22	5.64e-05	0.24739	75	0.20802
11	Paclitaxel	MYCN	288	0.0659722	13	178	6	91	9.20449	0.00241422	0.0672662	74	0.206133
1016	Temsirolimus	CDKN2a.p14.	430	0.395349	101	144	69	116	9.00248	0.00269613	0.896039	234	0.205238
1037	BX-795	CDKN2a.p14.	475	0.385263	104	170	79	122	10.216	0.00139229	0.640916	186	0.203186
1015	CI-1040	RB1	430	0.106977	28	251	18	133	12.0702	0.000512351	0.240089	230	0.198562
1059	AZD8055	KRAS	468	0.166667	44	235	34	155	7.3875	0.00656789	0.0218136	188	0.187313
59	WZ-1-84	CDKN2a.p14.	285	0.322807	56	118	36	75	12.1511	0.00049058	0.37407	76	0.186387
55	A-770041	BCR_ABL	289	0.0103806	3	227	0	59	11.0991	0.000863703	0.0101359	73	0.18545
55	A-770041	SMAD4	289	0.0242215	6	195	1	87	9.42038	0.00214587	0.149279	73	0.18545
135	Gemcitabine	EWS_FLI1	338	0.00887574	3	247	0	88	8.21578	0.00415277	0.0586636	332	0.184085
153	Midostaurin	CDKN2a.p14.	319	0.445141	87	105	55	72	13.3608	0.000256938	0.0235502	358	0.17557
104	Bortezomib	CDKN2a.p14.	297	0.316498	67	122	27	81	25.299	4.91e-07	0.949495	60	0.169031
37	PF-02341066	NOTCH1	299	0.0301003	6	217	3	73	7.73104	0.00542795	0.836813	65	0.164957
29	AZ628	CDKN2a.p14.	292	0.328767	55	116	41	80	7.03632	0.0079873	0.0449048	65	0.164809
1024	CEP-701	NOTCH1	457	0.0196937	7	334	2	114	12.4118	0.000426622	0.130774	208	0.162979
1057	NVP-BEZ235	CDKN2A	468	0.446581	125	148	84	111	13.2956	0.000266035	0.0133202	188	0.15932
1015	CI-1040	CDKN2a.p14.	430	0.395349	98	147	72	113	8.27665	0.00401581	0.64723	230	0.158874
41	S-Trityl-L-cysteine	CDKN2a.p14.	284	0.323944	55	115	37	77	9.68214	0.00186068	0.96335	77	0.158046
185	OSI-906	EWS_FLI1	338	0.00887574	3	248	0	87	8.3407	0.00387667	0.0146511	332	0.155612
1060	PD-0325901	APC	468	0.0576923	18	276	9	165	9.14228	0.0024977	0.0110929	188	0.151144
32	VX-680	CDKN2a.p14.	284	0.320423	51	123	40	70	9.88909	0.00166262	0.251172	77	0.148562
1015	CI-1040	ERBB2	430	0.0348837	10	276	5	139	7.0352	0.00799228	0.0656482	230	0.146099
1036	PLX4720	CDH1	447	0.01566	6	281	1	159	7.2728	0.00700065	0.125503	215	0.143889
1016	Temsirolimus	SMAD4	430	0.0581395	17	269	8	136	12.1705	0.000485518	0.154235	234	0.142601
1	Erlotinib	JAK2	274	0.00729927	2	221	0	51	8.40094	0.00375026	0.0337195	55	0.133631
1	Erlotinib	NF2	274	0.0364964	7	192	3	72	8.57241	0.00341294	0.037256	55	0.133631
41	S-Trityl-L-cysteine	CDKN2A	284	0.355634	60	111	41	72	10.5295	0.00117484	0.00863337	77	0.133463
56	WH-4-023	SMAD4	288	0.0243056	6	181	1	100	7.37844	0.00660103	0.363063	73	0.133398
51	Dasatinib	CDKN2a.p14.	284	0.320423	62	133	29	60	34.6316	3.98e-09	0.240185	77	0.129944
1022	AZD7762	FAM123B	457	0.00437637	2	372	0	83	8.79142	0.00302651	0.135098	208	0.12852
1059	AZD8055	MISHL	468	0.123932	34	253	24	157	8.69229	0.00319559	0.0618285	188	0.127497
1017	AZD-2281	ERBB2	458	0.0371179	12	276	5	165	7.59714	0.00584611	0.0494539	207	0.126786
1012	Vorinostat	TSC1	457	0.00656455	2	391	1	63	6.80765	0.0090768	0.0489822	208	0.120386
1057	NVP-BEZ235	CDKN2a.p14.	468	0.382479	98	171	81	118	8.616	0.00333223	0.94398	188	0.119651
1054	PD-0332991	MYCL1	444	0.0135135	5	302	1	136	7.46568	0.00628863	0.0220996	191	0.11639
1016	Temsirolimus	CDK4	430	0.0162791	6	271	1	152	7.34174	0.00673716	0.0750612	234	0.115926
11	Paclitaxel	SMAD4	288	0.0243056	7	195	0	86	15.043	0.000105087	0.0151975	74	0.113919
1036	PLX4720	CDKN2A	447	0.44519	115	152	84	96	16.1265	5.92e-05	0.0212601	215	0.110955
37	PF-02341066	CDKN2a.p14.	299	0.317726	58	124	37	80	12.4367	0.000420988	0.28811	65	0.109718
9	MG-132	CDKN2a.p14.	290	0.317241	52	126	40	72	10.4285	0.00124088	0.196809	69	0.107858
1054	PD-0332991	ALK	444	0.0045045	2	362	0	80	8.86922	0.00290019	0.0108364	191	0.102196
1016	Temsirolimus	PTEN	430	0.14186	39	228	22	141	14.2317	0.000161625	0.039891	234	0.101618
154	CHIR-99021	BRAF	319	0.131661	25	179	17	98	8.97437	0.00273793	0.0128088	358	0.0976803
1021	Axitinib	ERBB2	457	0.0371991	13	276	4	164	10.5977	0.00113229	0.0898976	208	0.0972325
1038	NU-7441	APC	444	0.0585586	18	256	8	162	9.43056	0.00213399	0.016795	216	0.0969509
166	FTI-277	KDR	319	0.00626959	2	259	0	58	8.6878	0.00320347	0.110373	358	0.0955876
111	Salubrinal	NOTCH1	285	0.0280702	7	184	1	93	9.92748	0.00162829	0.148769	72	0.0949071
60	BI-2536	TP53	287	0.627178	107	62	73	45	8.14476	0.00431856	0.142215	75	0.0942893
1050	ZM-447439	MYCN	475	0.04	15	267	4	189	10.4683	0.00121442	0.0149952	169	0.0927917
1053	MK-2206	TSC1	444	0.00675676	3	328	0	113	8.54046	0.00347337	0.0174279	191	0.0912221
136	Mitomycin C	EWS_FLI1	338	0.00887574	3	299	0	36	23.206	1.46e-06	0.00914009	332	0.0897687
1054	PD-0332991	ERBB2	444	0.0382883	11	284	6	143	7.03246	0.00800453	0.0341724	191	0.0896747
1006	Cytarabine	FAM123B	430	0.00465116	2	356	0	72	9.66658	0.0018765	0.0358793	234	0.086702
1006	Cytarabine	FGFR2	430	0.00465116	2	355	0	73	9.5109	0.00204255	0.0366296	234	0.086702
1024	CEP-701	TP53	457	0.673961	185	86	123	63	12.7958	0.000347395	0.0143821	208	0.0836274
1025	SB 216763	CCND1	457	0.0503282	16	268	7	166	8.93866	0.00279197	0.0218041	177	0.082389
1008	Methotrexate	CDK4	430	0.0162791	6	279	1	144	8.09401	0.00444118	0.118088	234	0.0823095
1026	17-AAG	MYCN	445	0.0426966	14	269	5	157	10.4274	0.00124163	0.279283	218	0.0816718
1062	AZD6244	RB1	444	0.0990991	27	247	17	153	8.78528	0.0030367	0.117638	191	0.0815315
155	AP-24534	CDKN2a.p14.	319	0.445141	86	99	56	78	8.58247	0.00339415	0.020169	358	0.0805238
38	AZD-0530	CDKN2a.p14.	302	0.321192	60	122	37	83	12.0593	0.00051535	0.128533	62	0.0800641
1024	CEP-701	AKT2	457	0.0131291	5	304	1	147	6.8673	0.00877872	0.123802	208	0.0795856
1049	PD-173074	BCR_ABL	474	0.00632911	3	352	0	119	8.71087	0.00316318	0.081788	189	0.0789699
1006	Cytarabine	ERBB2	430	0.0372093	12	253	4	161	8.35394	0.00384852	0.0370159	234	0.0787389
1005	Cisplatin	FGFR2	430	0.00465116	2	342	0	86	7.80905	0.00519853	0.022417	234	0.0774403
1060	PD-0325901	BCR_ABL	468	0.00641026	3	343	0	122	8.28511	0.00399715	0.0145099	188	0.0771262
204	Tipifarnib	MDM2	338	0.0177515	5	224	1	108	6.83483	0.00893974	0.416255	332	0.0766798
1036	PLX4720	CDKN2a.p14.	447	0.387025	101	169	72	105	17.175	3.41e-05	0.655891	215	0.0757576
1004	Vinblastine	FAM123B	430	0.00465116	2	358	0	70	9.99091	0.00157314	0.10724	234	0.0714286
1031	Elesclomol	ALK	430	0.00465116	2	353	0	75	9.21168	0.00240476	0.0671066	234	0.0707612
1060	PD-0325901	SMAD4	468	0.0512821	17	266	7	178	8.85405	0.00292439	0.201154	188	0.0702801
1037	BX-795	NOTCH1	475	0.0189474	6	341	3	125	7.0176	0.00807125	0.385352	186	0.0700653
1028	VX-702	APC	457	0.059081	19	241	8	189	7.14906	0.00750034	0.0507357	208	0.0700649
133	Doxorubicin	JAK2	338	0.0118343	4	219	0	115	7.4495	0.00634539	0.181038	332	0.0699785
190	Bleomycin	BRCA1	338	0.00295858	1	311	0	26	11.5527	0.00067651	0.0145056	332	0.0688027
1036	PLX4720	PIK3CA	447	0.102908	31	222	15	179	8.57661	0.00340509	0.241993	215	0.0658989
1024	CEP-701	FLCN	457	0.00656455	3	317	0	137	6.83774	0.00892515	0.535694	208	0.0607009
86	A-443654	CDKN2a.p14.	285	0.322807	56	108	36	85	7.05796	0.00789137	0.662425	76	0.0599102
1007	Docetaxel	FAM123B	459	0.0043573	2	370	0	87	8.35099	0.00385476	0.080254	205	0.0586115
165	DMOG	ERBB2	319	0.0407524	9	225	4	81	11.2579	0.000792858	0.0214933	358	0.0566002
1017	AZD-2281	CDK4	458	0.0152838	7	283	0	168	11.4957	0.000697574	0.0928439	207	0.0562357
194	AUY922	FLCN	338	0.00295858	1	297	0	40	7.2654	0.00702957	0.0317786	332	0.0524732
1008	Methotrexate	MDM2	430	0.0186047	8	274	0	148	14.3177	0.00015441	0.0281491	234	0.0519968
1026	17-AAG	EWS_FLI1	445	0.0314607	10	286	4	145	8.52893	0.00349545	0.0287735	218	0.0506703
17	Cyclopamine	NOTCH1	276	0.0253623	6	195	1	74	11.2288	0.000805372	0.164182	80	0.0468293
111	Salubrinal	FBXW7	285	0.0315789	8	169	1	107	9.09673	0.00256067	0.123243	72	0.0466252
1004	Vinblastine	KRAS	430	0.167442	44	211	28	147	9.76038	0.00178313	0.010208	234	0.0460769
45	Z-LLNle-CHO	RB1	282	0.120567	23	142	11	106	7.47267	0.00626425	0.388251	79	0.0458738
201	Epothilone B	TSC1	338	0.00591716	2	265	0	71	7.30349	0.00688208	0.089158	332	0.0427793
136	Mitomycin C	GNAS	338	0.0147929	4	242	1	91	6.7635	0.00930409	0.073244	332	0.0415796
173	FH535	TSC1	338	0.00591716	2	296	0	40	14.1791	0.000166203	0.0303435	332	0.0413304
9	MG-132	MYCN	290	0.062069	12	175	6	97	6.91823	0.00853213	0.0103633	69	0.0405999
1011	ABT-263	EZH2	475	0.00842105	4	355	0	116	11.9338	0.000551238	0.0376546	188	0.0403335
1012	Vorinostat	ALK	457	0.00437637	2	382	0	73	10.2314	0.00138067	0.0241708	208	0.0401286
41	S-Trityl-L-cysteine	MYCN	284	0.0669014	12	176	7	89	6.76606	0.00929078	0.155822	77	0.0342125
185	OSI-906	PIK3CA	338	0.139053	28	185	19	106	9.06176	0.0026101	0.05826	332	0.0338299
1058	GDC0941	BRCA2	468	0.00854701	4	332	0	132	9.84888	0.00169935	0.106382	186	0.0316306
17	Cyclopamine	CCND1	276	0.0289855	8	149	0	119	9.666	0.0018771	0.0367203	80	0.0268608
1009	ATRA	CDK4	430	0.0162791	6	267	1	156	6.99386	0.00817899	0.164712	234	0.0255446
1061	SB590885	NF1	454	0.0352423	12	257	4	181	7.16288	0.00744274	0.322578	189	0.0227586
71	Pyrimethamine	NF2	291	0.0343643	9	166	1	115	9.50992	0.00204364	0.00842924	68	0.0206229
1024	CEP-701	PIK3CA	457	0.105033	28	251	20	158	6.90943	0.00857422	0.35768	208	0.019117
1052	RO-3306	CDH1	475	0.0147368	6	295	1	173	6.97935	0.00824557	0.0516544	188	0.0190605
127	GSK269962A	PTEN	288	0.15625	27	155	18	88	8.95593	0.00276571	0.0114223	71	0.0184715
11	Paclitaxel	CDKN2a.p14.	288	0.322917	56	112	37	83	7.85679	0.00506302	0.545813	74	0.017371
175	PAC-1	CDKN2C	338	0.0147929	5	217	0	116	9.10158	0.00255389	0.0736905	332	0.0172112
1013	Nilotinib	NF1	457	0.0371991	13	285	4	155	11.9762	0.000538853	0.0853526	190	0.0156187
182	Obatoclax Mesylate	JAK2	338	0.0118343	4	233	0	101	8.98249	0.00272579	0.165217	332	0.0142483
170	Shikonin	STK11	319	0.0564263	12	211	6	90	10.5553	0.00115856	0.0196235	358	0.0141975
1024	CEP-701	FAM123B	457	0.00437637	2	367	0	88	8.1914	0.00420893	0.228538	208	0.0133859
1024	CEP-701	KRAS	457	0.164114	48	223	27	159	12.6687	0.000371824	0.0926219	208	0.011394
156	AZD6482	VHL	319	0.0188088	4	258	2	55	9.41308	0.00215444	0.0268114	358	0.00842742
3	Rapamycin	PTEN	299	0.140468	27	161	15	96	10.8134	0.0010077	0.109143	65	0.00732134
1022	AZD7762	KDM6A	457	0.0284464	10	288	3	156	9.5355	0.00201535	0.0511535	208	0.00320834
1053	MK-2206	PIK3CA	444	0.101351	28	240	17	159	8.30284	0.00395832	0.109283	191	0.00156389
56	WH-4-023	CDKN2a.p14.	288	0.322917	57	129	36	66	19.383	1.07e-05	0.181951	73	-0.000914188
1005	Cisplatin	PTEN	430	0.14186	36	219	25	150	7.19367	0.00731612	0.241848	234	-0.00324187
158	PF-562271	GNAS	319	0.0125392	4	244	0	71	13.1786	0.000283167	0.0931358	358	-0.00424065
53	CGP-60474	NF2	285	0.0350877	8	177	2	98	8.12967	0.00435467	0.167614	76	-0.00866459
1052	RO-3306	MET	475	0.0231579	8	312	3	152	7.68445	0.00556987	0.0481739	188	-0.00885726
1017	AZD-2281	MET	458	0.0240175	9	263	2	184	7.27759	0.00698201	0.404307	207	-0.0100724
199	Pazopanib	SMAD4	338	0.0680473	14	213	9	102	7.71768	0.00546826	0.0545855	332	-0.010466
86	A-443654	MYCN	285	0.0666667	13	173	6	93	8.49842	0.00355456	0.0163898	76	-0.0154303
1033	GDC-0449	CDK4	457	0.0153173	6	300	1	150	8.41167	0.00372819	0.0828038	208	-0.0190231
154	CHIR-99021	FBXW7	319	0.0407524	10	191	3	115	8.09921	0.00442845	0.588428	358	-0.0201901
135	Gemcitabine	TSC1	338	0.00591716	2	268	0	68	7.70272	0.00551376	0.0435274	332	-0.0203594
1018	ABT-888	CDH1	457	0.0153173	6	290	1	160	7.49754	0.00617834	0.0263948	208	-0.0227559
204	Tipifarnib	APC	338	0.056213	13	209	6	110	8.92272	0.00281644	0.0727313	332	-0.0272252
135	Gemcitabine	CDK4	338	0.0147929	5	202	0	131	7.53798	0.00604118	0.159091	332	-0.0288802
1039	SL 0101-1	JAK2	450	0.0133333	5	310	1	134	7.83483	0.0051249	0.137695	209	-0.033733
127	GSK269962A	CDKN2a.p14.	288	0.329861	58	119	37	74	13.2262	0.000276066	0.0763173	71	-0.0373821
1007	Docetaxel	EWS_FLI1	459	0.0305011	10	304	4	141	9.71177	0.00183092	0.0198738	205	-0.0413429
55	A-770041	CDKN2a.p14.	289	0.32526	57	115	37	80	9.78518	0.00175924	0.281894	73	-0.0440904
1052	RO-3306	APC	475	0.0589474	20	256	8	191	8.79052	0.00302801	0.0794954	188	-0.0449939
1006	Cytarabine	MDM2	430	0.0186047	7	274	1	148	9.36156	0.00221584	0.0860113	234	-0.0458864
166	FTI-277	GNAS	319	0.0125392	4	220	0	95	9.00176	0.00269719	0.310836	358	-0.0464413
184	BMS-754807	CDKN2a.p14.	338	0.434911	88	106	59	85	7.84503	0.00509605	0.0787666	332	-0.047446
1	Erlotinib	CDKN2a.p14.	274	0.324818	59	127	30	58	29.9842	4.36e-08	0.126253	55	-0.0529202
207	AS601245	MDM2	338	0.0177515	5	239	1	93	8.76099	0.00307742	0.373086	332	-0.0540724
1058	GDC0941	KDM5C	468	0.00641026	3	328	0	137	7.07392	0.00782141	0.0652947	186	-0.054525
1042	BIRB 0796	KDM5C	447	0.00671141	3	319	0	125	7.52708	0.00607784	0.0471951	215	-0.0558146
104	Bortezomib	MYCN	297	0.0606061	14	170	4	109	10.4428	0.00123127	0.0862298	60	-0.0563436
1012	Vorinostat	FGFR2	457	0.00437637	2	364	0	91	7.86237	0.00504743	0.0578789	208	-0.056888
1016	Temsirolimus	EWS_FLI1	430	0.0325581	10	268	4	148	7.49	0.00620424	0.197756	234	-0.0575884
156	AZD6482	CDKN2C	319	0.015674	5	196	0	118	8.09435	0.00444035	0.0830472	358	-0.0584769
180	Thapsigargin	FLCN	338	0.00295858	1	295	0	42	6.88082	0.00871255	0.0512944	332	-0.0628165
192	LFM-A13	NOTCH1	338	0.00887574	3	242	0	93	7.63022	0.00573982	0.394126	332	-0.0647693
1043	JNK Inhibitor VIII	CTNNB1	444	0.0202703	6	327	3	108	8.08836	0.00445506	0.169235	218	-0.0659382
150	Bicalutamide	GNAS	338	0.0147929	4	271	1	62	11.8111	0.000588777	0.0714509	332	-0.0673452
1049	PD-173074	SMARCB1	474	0.00421941	2	377	0	95	7.80613	0.00520692	0.0224002	189	-0.0673567
1032	BIBW2992	CCND2	457	0.00218818	1	404	0	52	7.63936	0.00571082	0.0297332	208	-0.0694222
1037	BX-795	EWS_FLI1	475	0.0294737	10	300	4	161	7.85861	0.00505794	0.0750207	186	-0.0792802
1024	CEP-701	EWS_FLI1	457	0.0306346	10	317	4	126	11.9967	0.000532956	0.0169351	208	-0.0795856
1021	Axitinib	BRCA2	457	0.00875274	4	290	0	163	7.00744	0.00811716	0.206977	208	-0.0819103
157	JNK-9L	CDK4	319	0.0125392	4	230	0	85	10.4683	0.00121438	0.155074	358	-0.0852397
1024	CEP-701	BRCA2	457	0.00875274	4	326	0	127	10.0421	0.00153003	0.0273013	208	-0.0860521
1053	MK-2206	FGFR2	444	0.0045045	2	350	0	92	7.4805	0.00623706	0.0137367	191	-0.0912221
110	Roscovitine	BCR_ABL	279	0.0107527	3	198	0	78	7.41304	0.00647527	0.0829682	75	-0.0949158
1059	AZD8055	ALK	468	0.0042735	2	405	0	61	12.9123	0.000326426	0.0194303	188	-0.103006
1059	AZD8055	SMARCB1	468	0.0042735	2	395	0	71	10.8684	0.000978209	0.0702856	188	-0.103006
1015	CI-1040	MAP2K4	430	0.0209302	7	281	2	140	7.76373	0.00533059	0.16738	230	-0.10698
1057	NVP-BEZ235	FAM123B	468	0.0042735	2	400	0	66	11.8152	0.000587492	0.118079	188	-0.114148
60	BI-2536	SMAD4	287	0.0243902	6	204	1	76	11.48	0.000703491	0.0280374	75	-0.117808
91	KIN001-135	EWS_FLI1	291	0.0343643	8	185	2	96	8.83372	0.00295716	0.177411	69	-0.12666
111	Salubrinal	JAK2	285	0.00701754	2	221	0	62	6.95506	0.00835826	0.201611	72	-0.132686
45	Z-LLNle-CHO	NF2	282	0.035461	8	180	2	92	8.98645	0.00271989	0.0235251	79	-0.147464
1046	681640	KRAS	447	0.165548	46	221	28	152	11.473	0.000706142	0.0222118	195	-0.156475
1025	SB 216763	TP53	457	0.673961	178	83	130	66	7.3511	0.00670218	0.268559	177	-0.15878
52	GNF-2	CDKN2a.p14.	285	0.322807	55	115	37	78	9.39007	0.00218164	0.643561	76	-0.174205
62	BMS-536924	MYCN	289	0.0657439	16	166	3	104	15.2626	9.36e-05	0.013853	73	-0.19404
119	Lapatinib	NOTCH1	277	0.0252708	6	175	1	95	7.51953	0.00610336	0.0596679	77	-0.221513
1	Erlotinib	MYCN	274	0.0693431	13	177	6	78	11.4101	0.000730461	0.00941275	55	-0.27501
