# Supplementary material for: Unearthing new genomic markers of drug response by improved measurement of discriminative power
Source: BMC Med Genomics. 2018 Feb 6;11:10. doi: 10.1186/s12920-018-0336-z (PMC5801688; doi:10.1186/s12920-018-0336-z)
Supplement: Supplementary file 3 — Number of training cell lines (nTrain), prevalence of gene mutation, p-values, number of test set cell lines (nTest) and MCC on the test set (MCC.tst) for each significant drug-gene association from the MANOVA test evaluated on the test set. (XLS 66 kb) [file 12920_2018_336_MOESM3_ESM.xls]

## Sheet: results.test.127.noWT1.C
drugid	drug	gene	nTrain	prevalence	TP	TN	FP	FN	chi2	p.chi2	p.MANOVA	nTest	MCC.tst
1007	Docetaxel	CDKN2A	459	0.453159	111	138	97	113	3.17055	0.0749771	0.00597133	205	0.310305
3	Rapamycin	MYCN	299	0.0568562	11	165	6	117	3.52986	0.0602729	0.00477914	65	0.275245
55	A-770041	FLT3	289	0.00692042	1	242	1	45	1.74805	0.186122	0.000474315	73	0.264106
1006	Cytarabine	CDKN2A	430	0.45814	102	126	95	107	1.46434	0.22624	0.003222	234	0.256957
29	AZ628	CDKN2A	292	0.366438	60	104	47	81	4.10124	0.0428517	0.000607001	65	0.255031
1060	PD-0325901	CDKN2A	468	0.446581	116	142	93	117	4.93577	0.0263063	0.000436614	188	0.24061
52	GNF-2	NRAS	285	0.0631579	10	154	8	113	1.2038	0.272563	0.00196589	76	0.240146
45	Z-LLNle-CHO	CDKN2A	282	0.361702	57	107	45	73	6.15514	0.0131031	0.00143661	79	0.22715
165	DMOG	APC	319	0.0564263	11	199	7	102	5.50288	0.0189852	0.000195959	358	0.217127
1054	PD-0332991	NOTCH1	444	0.0202703	5	290	4	145	1.94649	0.162966	0.0013771	191	0.215728
1015	CI-1040	KRAS	430	0.167442	40	218	32	140	6.66457	0.00983484	0.00430496	230	0.21554
1014	RDEA119	NRAS	468	0.0598291	14	239	14	201	0.197651	0.656623	7.87e-06	188	0.214191
106	XMD8-85	CDKN2A	279	0.362007	59	98	42	80	4.67809	0.0305498	0.00816106	77	0.203493
29	AZ628	KRAS	292	0.0684932	12	160	8	112	2.7018	0.100235	0.000846328	65	0.202042
119	Lapatinib	CDKN2A	277	0.361011	56	100	44	77	3.99818	0.0455494	0.00549001	77	0.200177
56	WH-4-023	NF2	288	0.0347222	6	210	4	68	6.38581	0.0115036	0.00624063	73	0.189978
1062	AZD6244	NRAS	444	0.0630631	16	269	12	147	5.36914	0.020496	4.04e-07	191	0.184633
1060	PD-0325901	NRAS	468	0.0598291	15	280	13	160	3.32967	0.0680405	7.59e-06	188	0.183956
88	MS-275	SMARCA4	292	0.010274	2	234	1	55	4.28866	0.0383675	0.0066244	65	0.174756
1033	GDC-0449	MYC	457	0.0743982	18	256	16	167	2.36683	0.123939	6.42e-05	208	0.164503
30	Sorafenib	FLT3	291	0.00687285	1	245	1	44	1.83743	0.175253	0.00115487	68	0.164122
1059	AZD8055	MYCN	468	0.0405983	10	267	9	182	1.10254	0.293709	0.00101841	188	0.157974
38	AZD-0530	ERBB2	302	0.013245	2	149	2	149	0	1	0.00294471	62	0.150661
134	Etoposide	CDKN2a.p14.	319	0.445141	73	91	69	86	0.250787	0.616522	0.00037976	358	0.149147
1016	Temsirolimus	MYCL1	430	0.0139535	3	313	3	111	1.72308	0.189297	0.00372906	234	0.142601
29	AZ628	NRAS	292	0.0719178	14	164	7	107	5.93463	0.0148462	0.00778044	65	0.138039
86	A-443654	SMAD4	285	0.0245614	5	175	2	103	3.42892	0.064064	0.00561738	76	0.121716
1047	Nutlin-3a	CTNNB1	475	0.0189474	6	331	3	135	6.01123	0.0142151	0.00203738	188	0.114852
1023	GW 441756	STK11	457	0.0415755	11	271	8	167	2.99224	0.0836645	0.00697817	208	0.114078
64	CMK	SMAD4	288	0.0243056	5	198	2	83	5.64846	0.0174707	0.00694308	73	0.113103
182	Obatoclax Mesylate	NRAS	338	0.0621302	12	182	9	135	1.69799	0.192551	0.00393547	332	0.11234
1049	PD-173074	FLT3	474	0.00632911	2	361	1	110	3.09893	0.0783435	8.85e-05	189	0.111979
1050	ZM-447439	FLT3	475	0.00631579	2	352	1	120	2.65657	0.103123	0.00529235	169	0.111395
1022	AZD7762	ERBB2	457	0.0371991	10	302	7	138	5.63632	0.0175921	0.00707843	208	0.110144
1012	Vorinostat	NOTCH1	457	0.0196937	5	349	4	99	5.61839	0.017773	0.00227875	208	0.107743
1006	Cytarabine	NOTCH1	430	0.0209302	6	284	3	137	4.62299	0.0315462	0.00310303	234	0.107188
184	BMS-754807	PTEN	338	0.136095	23	150	23	142	0.0298457	0.862841	0.00367387	332	0.104248
180	Thapsigargin	TP53	338	0.662722	122	62	102	52	2.36912	0.123757	0.00307706	332	0.104087
166	FTI-277	HRAS	319	0.00626959	1	258	1	59	1.2822	0.25749	0.000948311	358	0.10261
1010	Gefitinib	CCND1	430	0.0488372	13	267	8	142	6.40376	0.0113879	2.65e-05	234	0.102563
1032	BIBW2992	NRAS	457	0.0634573	19	243	10	185	5.46188	0.0194357	0.000106154	208	0.0983783
1017	AZD-2281	CCND1	458	0.0502183	15	249	8	186	4.4743	0.0344082	0.00623184	207	0.0981611
1023	GW 441756	FLT3	457	0.00656455	2	276	1	178	0.941304	0.331943	4.06e-11	208	0.0966559
1031	Elesclomol	APC	430	0.0604651	16	242	10	162	4.62839	0.0314471	0.000522952	234	0.096011
133	Doxorubicin	EWS_FLI1	338	0.00887574	2	230	1	105	1.71479	0.190365	0.00426767	332	0.0950155
1023	GW 441756	GNAS	457	0.00875274	3	278	1	175	2.20549	0.13752	9.64e-05	208	0.0911635
1009	ATRA	EWS_FLI1	430	0.0325581	9	269	5	147	4.91006	0.0267007	0.000718038	234	0.0908945
1009	ATRA	ALK	430	0.00465116	1	277	1	151	0.188733	0.663973	0.00173333	234	0.0908945
1029	AMG-706	MET	475	0.0231579	6	234	5	230	0.106449	0.744224	0.00667247	188	0.0882793
1057	NVP-BEZ235	KRAS	468	0.166667	45	226	33	164	6.43412	0.0111948	0.00511606	188	0.0855652
1047	Nutlin-3a	SMARCB1	475	0.00421053	2	354	0	119	5.87598	0.0153488	0.00320666	188	0.0849662
1010	Gefitinib	NRAS	430	0.0581395	14	227	11	178	1.3833	0.239541	6.18e-05	234	0.0842735
1049	PD-173074	BRAF	474	0.103376	29	233	20	192	3.4638	0.0627258	0.00436181	189	0.083223
1057	NVP-BEZ235	EWS_FLI1	468	0.0299145	9	283	5	171	4.06628	0.0437474	0.00652885	188	0.0804986
1033	GDC-0449	RUNX1	457	0.00437637	2	329	0	126	5.16322	0.0230701	0.00510206	208	0.0795856
1049	PD-173074	MLH1	474	0.0232068	6	331	5	132	3.52918	0.0602977	0.00805512	189	0.0789699
1050	ZM-447439	ALK	475	0.00421053	2	349	0	124	5.56311	0.0183428	0.00129954	169	0.0785336
1050	ZM-447439	RUNX1	475	0.00421053	2	303	0	170	3.53815	0.0599722	0.00587497	169	0.0785336
1013	Nilotinib	TSC1	457	0.00656455	2	251	1	203	0.580667	0.446051	0.00675589	190	0.0774881
1060	PD-0325901	SMO	468	0.0042735	1	307	1	159	0.223194	0.636617	0.00788426	188	0.0771262
1022	AZD7762	FLT3	457	0.00656455	2	300	1	154	1.4214	0.233172	0.00363546	208	0.0755425
1014	RDEA119	BCR_ABL	468	0.00641026	2	332	1	133	2.10418	0.146897	0.00544678	188	0.0754996
45	Z-LLNle-CHO	KRAS	282	0.0744681	14	150	7	111	4.5888	0.0321815	0.00629857	79	0.0753162
186	Bexarotene	MDM2	338	0.0177515	3	187	3	145	0.0957973	0.756933	0.00266084	332	0.0712539
1032	BIBW2992	MET	457	0.02407	6	227	5	219	0.127216	0.721337	0.0028844	208	0.0694222
1037	BX-795	BCR_ABL	475	0.00631579	2	310	1	162	1.37961	0.240167	0.00172798	186	0.068181
59	WZ-1-84	NRAS	285	0.0631579	9	152	9	115	0.329384	0.566022	0.00114684	76	0.0677908
157	JNK-9L	TSC1	319	0.00626959	1	284	1	33	3.27134	0.0705002	0.000226912	358	0.066998
1022	AZD7762	MYCN	457	0.0350109	10	251	6	190	2.36502	0.124082	0.00201515	208	0.0651705
1042	BIRB 0796	CTNNB1	447	0.0201342	5	247	4	191	0.511332	0.474563	0.00747037	215	0.0641941
1050	ZM-447439	CDKN2A	475	0.448421	119	142	94	120	4.76284	0.0290805	0.00276432	169	0.0627901
1024	CEP-701	ALK	457	0.00437637	1	341	1	114	0.657965	0.417279	0.00452964	208	0.0607009
175	PAC-1	MLH1	338	0.0147929	3	172	2	161	0.26774	0.604852	0.0029825	332	0.0595678
1008	Methotrexate	ALK	430	0.00465116	1	247	1	181	0.0484797	0.82573	0.00141513	234	0.0580905
1021	Axitinib	ALK	457	0.00437637	1	314	1	141	0.336022	0.562134	0.00533328	208	0.0577792
1053	MK-2206	SMARCB1	444	0.0045045	2	329	0	113	5.74763	0.0165109	0.00604627	191	0.0576961
153	Midostaurin	ERBB2	319	0.0407524	9	197	4	109	6.04381	0.0139552	0.00616065	358	0.0568223
151	QS11	MYC	338	0.0680473	15	196	8	119	6.74491	0.00940156	1.83e-05	332	0.056155
1054	PD-0332991	KRAS	444	0.15991	38	194	33	179	0.730475	0.392729	0.00644042	191	0.0545008
204	Tipifarnib	CCND3	338	0.00591716	1	246	1	90	0.544576	0.460543	0.00176391	332	0.0540562
194	AUY922	MYC	338	0.0680473	12	171	11	144	0.359894	0.548565	0.00629875	332	0.0523257
87	GW843682X	CDKN2A	287	0.358885	58	97	45	87	2.15313	0.142279	0.00647702	75	0.0522666
1010	Gefitinib	BRCA2	430	0.00930233	3	291	1	135	3.41075	0.0647731	0.00514625	234	0.050614
1032	BIBW2992	MSH2	457	0.0131291	4	311	2	140	3.48206	0.0620376	0.00112431	208	0.0500439
133	Doxorubicin	SMAD4	338	0.0680473	16	181	7	134	6.34241	0.0117884	0.00580138	332	0.0496348
29	AZ628	ALK	292	0.00342466	1	228	0	63	3.57474	0.0586646	0.000103501	65	0.0482799
204	Tipifarnib	NRAS	338	0.0621302	11	172	10	145	0.349371	0.554469	0.00710338	332	0.0455005
133	Doxorubicin	MYC	338	0.0680473	13	193	10	122	2.82849	0.0926055	0.0021783	332	0.0450458
176	IPA-3	FGFR3	338	0.00887574	2	258	1	77	3.16776	0.0751052	0.00687792	332	0.0449351
194	AUY922	TSC1	338	0.00591716	1	291	1	45	2.26609	0.132233	0.00429	332	0.0427793
182	Obatoclax Mesylate	PTEN	338	0.136095	26	154	20	138	1.36466	0.242732	0.00531877	332	0.0371404
190	Bleomycin	MYC	338	0.0680473	12	162	11	153	0.111334	0.73863	7.01e-06	332	0.0366739
156	AZD6482	ERBB2	319	0.0407524	7	190	6	116	1.33704	0.247557	0.0080002	358	0.0361795
150	Bicalutamide	MET	338	0.0236686	4	166	4	164	0.000286903	0.986486	0.00299346	332	0.0358613
1024	CEP-701	BRAF	457	0.0897155	23	252	18	164	4.29233	0.0382847	0.00489196	208	0.0349958
1032	BIBW2992	BRAF	457	0.0897155	25	229	16	187	3.85315	0.0496525	0.00268871	208	0.0327517
1009	ATRA	STK11	430	0.0395349	10	207	7	206	0.522542	0.469759	0.00545371	234	0.0323792
1009	ATRA	FLT3	430	0.00697674	2	297	1	130	1.83724	0.175275	2.97e-05	234	0.0309505
1047	Nutlin-3a	NRAS	475	0.0610526	16	288	13	158	4.5739	0.0324626	0.00725999	188	0.0287331
197	Bryostatin 1	FAM123B	338	0.00591716	1	216	1	120	0.176541	0.674363	0.00622119	332	0.0286749
175	PAC-1	PIK3CA	338	0.139053	27	153	20	138	1.62731	0.202075	0.0025758	332	0.0276859
177	GSK-650394	CDKN2A	338	0.52071	96	93	80	69	4.82345	0.028075	0.00302541	332	0.0275118
1021	Axitinib	KRAS	457	0.164114	41	222	34	160	4.15712	0.0414599	0.000116925	208	0.0274329
156	AZD6482	BRAF	319	0.131661	22	146	20	131	0.37836	0.538482	7.2e-05	358	0.0273503
1039	SL 0101-1	CDKN2A	450	0.442222	112	136	87	115	4.8625	0.0274465	0.00143273	209	0.026952
9	MG-132	NOTCH1	290	0.0310345	5	175	4	106	1.17389	0.278604	0.00336537	69	0.0227299
166	FTI-277	FLCN	319	0.0031348	1	261	0	57	4.51415	0.0336156	9.57e-07	358	0.02141
56	WH-4-023	FLT3	288	0.00694444	1	228	1	58	1.07698	0.299375	0.00513211	73	0.0208512
155	AP-24534	NRAS	319	0.0721003	15	160	8	136	3.17945	0.0745696	0.00382402	358	0.0205678
175	PAC-1	MSH6	338	0.0118343	3	257	1	77	5.90363	0.0151097	0.00197583	332	0.0197421
1021	Axitinib	MDM2	457	0.0196937	6	259	3	189	2.1612	0.141535	0.000943791	208	0.0183094
1046	681640	NOTCH1	447	0.0201342	6	286	3	152	3.94255	0.0470794	0.00557661	195	0.0147108
171	AKT inhibitor VIII	BRCA2	319	0.00626959	2	177	0	140	2.50869	0.11322	0.00119869	358	0.0141404
1017	AZD-2281	MYC	458	0.0742358	20	242	14	182	3.22744	0.0724137	0.00194957	207	0.0128164
1	Erlotinib	NRAS	274	0.0620438	9	144	8	113	0.519681	0.470978	0.000940462	55	0.00509277
9	MG-132	NRAS	290	0.0689655	10	167	10	103	1.0998	0.294311	0.00146514	69	0.00421001
1008	Methotrexate	NF1	430	0.0372093	9	240	7	174	1.27439	0.258945	0.00691504	234	0.00172177
1047	Nutlin-3a	MYCN	475	0.04	10	232	9	224	0.0898441	0.764375	2.65e-07	188	0.00120897
1032	BIBW2992	CTNNB1	457	0.0153173	5	279	2	171	3.2527	0.0713061	0.00323718	208	0.000723838
185	OSI-906	KDM5C	338	0.00591716	1	245	1	91	0.527067	0.467843	0.000940385	332	-0.00234594
1050	ZM-447439	KRAS	475	0.164211	46	221	32	176	5.61433	0.0178142	0.00254434	169	-0.00490844
1010	Gefitinib	STK11	430	0.0395349	9	228	8	185	0.437671	0.508249	0.00776467	234	-0.00609291
51	Dasatinib	NOTCH1	284	0.0246479	5	156	2	121	2.1295	0.144488	0.00392345	77	-0.00897876
1061	SB590885	NRAS	454	0.061674	16	249	12	177	2.61406	0.10592	0.00735084	189	-0.010677
1025	SB 216763	CDK4	457	0.0153173	4	240	3	210	0.303818	0.581499	0.000116122	177	-0.0109721
1043	JNK Inhibitor VIII	MYC	444	0.0788288	19	235	16	174	1.80924	0.1786	0.00683786	218	-0.0112263
207	AS601245	KDM6A	338	0.0384615	7	236	6	89	4.30415	0.0380196	0.00319082	332	-0.012989
1019	Bosutinib	PTEN	460	0.145652	37	214	30	179	2.15202	0.142383	0.00117741	205	-0.0130214
1037	BX-795	CCND1	475	0.0484211	12	237	11	215	0.186218	0.666083	0.00197527	186	-0.0137812
199	Pazopanib	MYCL1	338	0.00295858	1	222	0	115	1.91947	0.165915	0.000979639	332	-0.0151696
156	AZD6482	NRAS	319	0.0721003	14	181	9	115	4.29567	0.0382095	0.00519711	358	-0.0179968
71	Pyrimethamine	BRAF	291	0.0756014	11	162	11	107	0.881659	0.347748	0.00218665	68	-0.0206229
199	Pazopanib	PIK3CA	338	0.139053	28	166	19	125	4.51088	0.0336798	0.00451473	332	-0.0229502
1024	CEP-701	APC	457	0.059081	15	272	12	158	3.82142	0.0506013	0.00126663	208	-0.0232889
38	AZD-0530	MSH2	302	0.013245	3	202	1	96	3.27899	0.0701722	0.00805164	62	-0.0298381
156	AZD6482	PIK3CA	319	0.137931	24	176	20	99	5.50668	0.018944	4.87e-05	358	-0.0317427
1013	Nilotinib	KDM6A	457	0.0284464	8	256	5	188	1.90008	0.168069	0.000113235	190	-0.0323185
1031	Elesclomol	KRAS	430	0.167442	42	200	30	158	4.858	0.0275183	0.00287519	234	-0.0398697
1026	17-AAG	ERBB2	445	0.0382022	9	238	8	190	0.483348	0.48691	0.0083266	218	-0.0405577
170	Shikonin	MYCL1	319	0.0031348	1	229	0	89	2.55245	0.110124	0.0064152	358	-0.0426298
166	FTI-277	VHL	319	0.0188088	3	161	3	152	0.00487133	0.944357	0.0065407	358	-0.0469352
1025	SB 216763	ALK	457	0.00437637	2	328	0	127	5.10762	0.0238209	0.00187815	177	-0.0472963
1039	SL 0101-1	FLT3	450	0.00666667	2	383	1	64	6.52503	0.0106366	6.38e-07	209	-0.0478208
1039	SL 0101-1	MET	450	0.0244444	6	234	5	205	0.265432	0.606413	0.00275114	209	-0.0478208
147	NSC-87877	CCND2	319	0.0031348	1	173	0	145	1.18866	0.2756	0.00629365	358	-0.0489957
1025	SB 216763	CDK6	457	0.0175055	5	252	3	197	1.10545	0.293072	0.00411234	177	-0.0516499
180	Thapsigargin	APC	338	0.056213	10	172	9	147	0.309297	0.578112	0.00546887	332	-0.0520265
1046	681640	RUNX1	447	0.00223714	1	349	0	97	3.56921	0.0588603	0.0068685	195	-0.0541438
1042	BIRB 0796	SMARCB1	447	0.00447427	2	340	0	105	6.3837	0.0115173	3.49e-05	215	-0.0558146
1042	BIRB 0796	ALK	447	0.00447427	1	231	1	214	0.00290997	0.95698	8.71e-05	215	-0.0558146
1043	JNK Inhibitor VIII	CDKN2a.p14.	444	0.387387	88	140	84	132	0.292305	0.588747	0.00314437	218	-0.0567237
182	Obatoclax Mesylate	MYC	338	0.0680473	14	169	9	146	1.81288	0.178163	0.00158992	332	-0.0587098
204	Tipifarnib	MYC	338	0.0680473	13	184	10	131	1.9551	0.162039	0.00500262	332	-0.0588175
1029	AMG-706	EWS_FLI1	475	0.0294737	9	310	5	151	6.04732	0.0139274	0.0075566	188	-0.0622558
1017	AZD-2281	KRAS	458	0.163755	44	207	31	176	4.06132	0.0438762	0.00106887	207	-0.0662226
1012	Vorinostat	STK11	457	0.0415755	12	255	7	183	3.40177	0.0651266	0.00187858	208	-0.0682121
177	GSK-650394	SMAD4	338	0.0680473	13	180	10	135	1.62605	0.202251	0.00367835	332	-0.0705734
1023	GW 441756	ALK	457	0.00437637	1	363	1	92	1.0895	0.296581	7.12e-06	208	-0.0708545
1050	ZM-447439	EWS_FLI1	475	0.0294737	8	302	6	159	3.05839	0.0803214	0.00288415	169	-0.0757941
119	Lapatinib	MET	277	0.00722022	1	247	1	28	3.35858	0.0668557	1.52e-06	77	-0.07719
34	Imatinib	SMARCA4	302	0.00993377	2	239	1	60	3.95334	0.0467784	0.00634108	62	-0.0851094
1029	AMG-706	BCR_ABL	475	0.00631579	2	237	1	235	0.339704	0.56	0.00746286	188	-0.0858972
136	Mitomycin C	MET	338	0.0236686	4	210	4	120	0.625291	0.429088	0.0044709	332	-0.0905636
6	PHA-665752	SMARCA4	302	0.00993377	2	242	1	57	4.28166	0.0385258	0.0012878	62	-0.0983256
1023	GW 441756	MDM2	457	0.0196937	5	265	4	183	0.788125	0.374668	5.01e-06	208	-0.100446
41	S-Trityl-L-cysteine	MLH1	284	0.0246479	5	187	2	90	4.64996	0.0310543	0.00597814	77	-0.102
1025	SB 216763	NF2	457	0.0284464	8	253	5	191	1.76227	0.184342	0.00284554	177	-0.105118
111	Salubrinal	MLH1	285	0.0245614	4	176	3	102	1.22267	0.268837	0.000193819	72	-0.106149
32	VX-680	MSH2	284	0.0140845	3	185	1	95	2.94359	0.086219	0.00445531	77	-0.107486
34	Imatinib	CDKN2A	302	0.357616	63	109	45	85	5.85218	0.0155578	3.37e-05	62	-0.107968
1003	Camptothecin	KRAS	430	0.167442	42	203	30	155	5.46007	0.0194559	0.000238894	234	-0.108985
119	Lapatinib	CDH1	277	0.0144404	3	189	1	84	3.57996	0.0584805	0.000172557	77	-0.109888
51	Dasatinib	NRAS	284	0.0633803	11	158	7	108	2.91311	0.0878625	0.000270279	77	-0.113629
1057	NVP-BEZ235	FLT3	468	0.00641026	2	257	1	208	0.579796	0.446392	0.0045805	188	-0.114148
1047	Nutlin-3a	FLT3	475	0.00631579	2	248	1	224	0.441022	0.50663	0.00630245	188	-0.120483
1025	SB 216763	MYCN	457	0.0350109	10	301	6	140	6.62289	0.0100676	1.57e-05	177	-0.136516
1	Erlotinib	MET	274	0.00729927	1	236	1	36	2.29753	0.12958	0.00123738	55	-0.13858
106	XMD8-85	SMARCA4	279	0.00716846	1	163	1	114	0.0641128	0.80011	0.000729013	77	-0.149071
53	CGP-60474	NRAS	285	0.0631579	10	159	8	108	1.58612	0.207881	0.00342389	76	-0.153659
29	AZ628	FLCN	292	0.00684932	2	178	0	112	3.14434	0.0761906	0.00582984	65	-0.163379
56	WH-4-023	NRAS	288	0.0625	11	152	7	118	2.06781	0.150438	0.00637826	73	-0.220345
51	Dasatinib	MLLT3	284	0.0246479	5	153	2	124	1.95794	0.161733	0.00505836	77	-0.297347
